# Supplementary material for: Predicting TCR-Epitope Binding Specificity Using Deep Metric Learning and Multimodal Learning
Source: Genes (Basel). 2021 Apr 15;12(4):572. doi: 10.3390/genes12040572 (PMC8071129; doi:10.3390/genes12040572)
Supplement: Supplementary file 1 [file genes-12-00572-s001.zip]

Archive with 1 entries (1 files):
- genes-1179449-supplementary.pdf
